# Supplementary material for: Valorization of Polysaccharides Obtained from Dark Tea: Preparation, Physicochemical, Antioxidant, and Hypoglycemic Properties
Source: Foods. 2021 Sep 26;10(10):2276. doi: 10.3390/foods10102276 (PMC8535028; doi:10.3390/foods10102276)
Supplement: Supplementary file 1 [file foods-10-02276-s001.zip]

Archive with 1 entries (1 files):
- foods-1368874-supplementary.pdf
